# Supplementary material for: Water Extraction Kinetics of Bioactive Compounds of Fucus vesiculosus
Source: Molecules. 2019 Sep 19;24(18):3408. doi: 10.3390/molecules24183408 (PMC6766934; doi:10.3390/molecules24183408)
Supplement: Supplementary file 1 [file molecules-24-03408-s001.zip]

Archive with 1 entries (1 files):
- molecules-575653-SI.png
